# Supplementary material for: Adverse Mentions, Negative Sentiment, and Emotions in COVID-19 Vaccine Tweets and Their Association with Vaccination Uptake: Global Comparison of 192 Countries
Source: Vaccines (Basel). 2022 May 8;10(5):735. doi: 10.3390/vaccines10050735 (PMC9146864; doi:10.3390/vaccines10050735)
Supplement: Supplementary file 1 [file vaccines-10-00735-s001.zip]

Archive with 1 entries (1 files):
- vaccines-1712342-supplementary.pdf
